# Supplementary material for: Expression and Functional Analysis of the Smo Protein in Apis mellifera
Source: Insects. 2024 Jul 22;15(7):555. doi: 10.3390/insects15070555 (PMC11277047; doi:10.3390/insects15070555)
Supplement: Supplementary file 1 [file insects-15-00555-s001.zip]

Archive with 1 entries (1 files):
- insects-3082048-supplementary.pdf
